# Supplementary material for: Knowledge and Risk Perception Regarding Keratinocyte Carcinoma in Lay People: A Systematic Review and Meta-Analysis
Source: Healthcare (Basel). 2025 Aug 6;13(15):1912. doi: 10.3390/healthcare13151912 (PMC12346732; doi:10.3390/healthcare13151912)
Supplement: Supplementary file 1 [file healthcare-13-01912-s001.zip]

Archive with 1 entries (1 files):
- healthcare-3715822-supplementary.pdf
